# Supplementary material for: Eye Disease in Patients with Rheumatic Diseases: A Retrospective Observational Cohort Study
Source: J Clin Med. 2023 Dec 5;12(24):7510. doi: 10.3390/jcm12247510 (PMC10744173; doi:10.3390/jcm12247510)
Supplement: Supplementary file 1 [file jcm-12-07510-s001.zip]

Archive with 1 entries (1 files):
- jcm-2675697-supplementary.pdf
